# Supplementary material for: Association Between Unsaturated Fatty Acid Levels and Chronic Obstructive Pulmonary Disease: A Bidirectional Mendelian Randomization Study
Source: Clin Respir J. 2026 Mar 7;20(3):e70179. doi: 10.1111/crj.70179 (PMC12967058; doi:10.1111/crj.70179)
Supplement: Supplementary file 3 — Table S1: Instrumental variables of UFAs and COPD. [file CRJ-20-e70179-s003.xlsx]

## Sheet: Table
Supplementary Table 1: Instrumental variables of UFAs and COPD
SNP	Effect_allele	Other_allele	EAF	Beta	SE	P	F
Docosahexaenoic acid levels
rs1065853	T	G	0.080578	-0.0757245	0.00723569	1.2e-25	109.525
rs11681659	T	C	0.716465	-0.0305945	0.00432797	1.6e-12	49.971
rs12226389	C	T	0.185805	-0.0465234	0.0050687	4.4e-20	84.2461
rs12914626	T	C	0.701943	-0.0607243	0.00431309	5.1e-45	198.22
rs143355652	T	C	0.010466	-0.151052	0.0197085	1.8e-14	58.7416
rs145786300	A	G	0.011993	-0.133405	0.0185697	6.8e-13	51.6101
rs149820547	G	T	0.042105	-0.0574582	0.00980643	4.7e-09	34.3307
rs1560390	C	T	0.219675	-0.04996	0.00476181	9.4e-26	110.078
rs16940904	T	C	0.226566	-0.0389871	0.00470419	1.2e-16	68.6866
rs1800978	G	C	0.123988	-0.0348568	0.00597501	5.4e-09	34.0328
rs182611493	G	A	0.012519	-0.166188	0.0188898	1.4e-18	77.4006
rs191623731	G	T	0.015839	0.092449	0.0156932	3.8e-09	34.7042
rs2232143	C	T	0.021879	0.0852519	0.0140033	1.1e-09	37.0636
rs312939	A	G	0.752467	0.0387576	0.00454227	1.4e-17	72.8061
rs4860987	T	A	0.258612	0.0382907	0.00473652	6.3e-16	65.3534
rs4986970	T	A	0.033929	-0.0683276	0.0108658	3.2e-10	39.5429
rs638714	T	G	0.345965	-0.0376253	0.00413673	9.4e-20	82.7267
rs660240	C	T	0.784707	0.0431485	0.00477367	1.6e-19	81.7009
rs673335	C	T	0.159752	-0.056988	0.00535167	1.8e-26	113.394
rs72836561	T	C	0.031481	-0.06284	0.0112288	2.2e-08	31.3188
rs73045691	A	G	0.304275	0.0291655	0.00447328	7e-11	42.5096
rs7570469	T	C	0.669474	-0.0231794	0.00416009	2.5e-08	31.0455
rs77960347	G	A	0.013234	0.139034	0.0171306	4.8e-16	65.8714
rs78689694	C	G	0.133362	0.0405572	0.00577456	2.2e-12	49.3285
rs9304381	T	C	0.818428	0.0496313	0.00509088	1.9e-22	95.0442
rs9987289	G	A	0.909161	0.0564948	0.00682548	1.3e-16	68.5095
Linoleic acid levels
rs1002687	A	G	0.644739	0.087773	0.00423269	1.6e-95	430.02
rs1065853	T	G	0.080578	-0.188763	0.00747244	8.49e-141	638.13
rs1081105	C	A	0.027622	0.119441	0.0123902	5.4e-22	92.9288
rs11065358	C	T	0.661868	-0.0267704	0.00430096	4.8e-10	38.7417
rs115478735	T	A	0.183303	0.0427716	0.00524064	3.3e-16	66.6104
rs11755689	G	A	0.334092	0.0433006	0.00442812	1.4e-22	95.6201
rs11789603	T	C	0.108847	0.0458455	0.00651973	2e-12	49.4463
rs13108218	G	A	0.615408	-0.0324352	0.00419501	1.1e-14	59.7815
rs141469619	G	A	0.010139	0.125634	0.021405	4.4e-09	34.4496
rs142158911	A	G	0.116703	-0.0909396	0.00634737	1.5e-46	205.267
rs148063610	CAAATAAAT	C	0.236598	0.0317204	0.00486821	7.2e-11	42.456
rs186696265	T	C	0.014357	-0.227169	0.0170878	2.5e-40	176.736
rs1883711	C	G	0.031197	0.0878257	0.0119061	1.6e-13	54.4132
rs2126259	C	T	0.899179	0.0701496	0.00673372	2.1e-25	108.528
rs247617	A	C	0.323618	0.0507509	0.00433472	1.2e-31	137.077
rs261290	C	T	0.654648	-0.0895002	0.00427069	1.6e-97	439.189
rs2740488	C	A	0.265318	-0.0479054	0.00460023	2.1e-25	108.445
rs3011437	G	T	0.294366	0.0357025	0.00447596	1.5e-15	63.6246
rs34232196	T	C	0.245336	-0.0311267	0.00474381	5.3e-11	43.0538
rs35350651	AC	A	0.502598	0.0253793	0.00406	4.1e-10	39.0757
rs35633876	T	G	0.481846	-0.0344114	0.00407035	2.8e-17	71.4729
rs4299376	T	G	0.676282	-0.0390728	0.00434009	2.2e-19	81.0497
rs4939883	C	T	0.819166	0.0626293	0.00525942	1.1e-32	141.801
rs534417	G	A	0.875008	0.0359155	0.00610685	4.1e-09	34.5883
rs56322906	A	G	0.035155	-0.0908691	0.011011	1.5e-16	68.105
rs602633	G	T	0.782937	0.0532623	0.00490435	1.8e-27	117.944
rs633695	G	A	0.292334	0.070152	0.0044711	1.8e-55	246.179
rs6471717	A	G	0.663076	-0.0314069	0.00429755	2.7e-13	53.4082
rs6602911	T	C	0.360074	0.0242964	0.00421981	8.5e-09	33.1511
rs6882345	A	G	0.63285	0.0435446	0.00419878	3.4e-25	107.553
rs693	A	G	0.520864	0.060697	0.00405419	1.1e-50	224.144
rs740516	G	C	0.151132	-0.0334514	0.00568491	4e-09	34.6243
rs7750288	G	A	0.285016	0.0267774	0.00448276	2.3e-09	35.6817
rs77960347	G	A	0.013234	0.246303	0.0177011	5.2e-44	193.615
rs7816447	C	T	0.100847	-0.0489828	0.006719	3.1e-13	53.1469
rs79429216	A	G	0.012712	0.147596	0.0180469	2.9e-16	66.8873
Omega-3 fatty acid levels
rs10096633	T	C	0.123902	-0.0418412	0.00599603	3e-12	48.6946
rs10455872	G	A	0.078987	-0.0617415	0.00733401	3.8e-17	70.8715
rs11681659	T	C	0.716465	-0.0264162	0.00436662	1.5e-09	36.5974
rs117143374	C	T	0.14225	-0.03454	0.00569242	1.3e-09	36.8172
rs117733303	G	A	0.018512	-0.110595	0.0146728	4.8e-14	56.8126
rs12037485	T	C	0.460471	0.0222781	0.00396786	2e-08	31.5242
rs12226389	C	T	0.185805	-0.0535751	0.00510749	9.7e-26	110.03
rs12957708	G	A	0.14228	0.0311923	0.00568503	4.1e-08	30.1044
rs141469619	G	A	0.010139	0.117162	0.0208113	1.8e-08	31.6939
rs143355652	T	C	0.010466	-0.153201	0.0198593	1.2e-14	59.5107
rs145659493	A	C	0.015853	0.107728	0.0158266	1e-11	46.3321
rs145786300	A	G	0.011993	-0.150855	0.0187118	7.5e-16	64.9962
rs149820547	G	T	0.042105	-0.0678421	0.00988147	6.6e-12	47.1363
rs157592	C	A	0.185273	0.0325574	0.00522115	4.5e-10	38.8837
rs1800978	G	C	0.123988	-0.0387593	0.00603019	1.3e-10	41.3133
rs182611493	G	A	0.012519	-0.220029	0.0190586	7.8e-31	133.284
rs2187375	G	A	0.822879	0.0524746	0.00518371	4.4e-24	102.475
rs2232143	C	T	0.021879	0.104052	0.0141105	1.7e-13	54.3771
rs312939	A	G	0.752467	0.034251	0.00458283	7.8e-14	55.8572
rs34663616	A	C	0.137651	0.035253	0.00586293	1.8e-09	36.1545
rs4000713	A	G	0.295416	-0.028225	0.0043421	8e-11	42.254
rs4860987	T	A	0.258612	0.0450329	0.00478075	4.5e-21	88.7294
rs583609	C	T	0.352508	-0.0711993	0.00414084	2.9e-66	295.648
rs633695	G	A	0.292334	0.0848151	0.00436378	3.8e-84	377.764
rs6547409	T	C	0.051259	-0.0565011	0.0090697	4.7e-10	38.8086
rs660240	C	T	0.784707	0.0370395	0.00481655	1.5e-14	59.1368
rs6602911	T	C	0.360074	0.0231802	0.00412043	1.8e-08	31.6482
rs673335	C	T	0.159752	-0.0684035	0.00539262	7.2e-37	160.9
rs6882345	A	G	0.63285	0.0274277	0.00409997	2.2e-11	44.7525
rs737338	T	C	0.035184	-0.0674466	0.0107428	3.4e-10	39.4171
rs77960347	G	A	0.013234	0.157178	0.0172904	9.9e-20	82.6368
rs78689694	C	G	0.133362	0.0326453	0.00581875	2e-08	31.4762
rs7970695	A	G	0.620564	-0.0235143	0.0040847	8.6e-09	33.1393
rs9987289	G	A	0.909161	0.0544031	0.00688493	2.7e-15	62.4379
Omega-6 fatty acid levels
rs1002687	A	G	0.644739	0.0917563	0.0042098	2.5e-105	475.06
rs1065853	T	G	0.080578	-0.198416	0.00743205	5.11e-157	712.748
rs1081105	C	A	0.027622	0.118624	0.0123232	6.2e-22	92.6612
rs111278137	A	G	0.021615	-0.0787637	0.0143417	4e-08	30.1614
rs115478735	T	A	0.183303	0.0424072	0.00521297	4.1e-16	66.1773
rs11755689	G	A	0.334092	0.0416405	0.00440473	3.3e-21	89.3703
rs11789603	T	C	0.108847	0.0483698	0.00648531	8.8e-14	55.6272
rs13108218	G	A	0.615408	-0.035128	0.00417284	3.8e-17	70.8669
rs142158911	A	G	0.116703	-0.0937617	0.00631307	6.8e-50	220.582
rs148063610	CAAATAAAT	C	0.236598	0.0320419	0.00484243	3.7e-11	43.7834
rs1800961	T	C	0.030194	-0.0748822	0.0117724	2e-10	40.4601
rs1883711	C	G	0.031197	0.0905557	0.0118431	2.1e-14	58.4657
rs2126259	C	T	0.899179	0.0829891	0.00669742	2.9e-35	153.542
rs261290	C	T	0.654648	-0.0965237	0.00424783	2.7e-114	516.337
rs2740488	C	A	0.265318	-0.0496352	0.00457594	2.1e-27	117.657
rs34232196	T	C	0.245336	-0.0327764	0.00471815	3.7e-12	48.2591
rs35350651	AC	A	0.502598	0.0277979	0.00403844	5.8e-12	47.3802
rs3756772	T	C	0.400766	0.0232823	0.00410898	1.5e-08	32.1058
rs3770586	T	C	0.48398	-0.0229768	0.00404862	1.4e-08	32.2081
rs4299376	T	G	0.676282	-0.0356946	0.00431655	1.3e-16	68.3804
rs4860948	A	T	0.244351	0.0285942	0.00470392	1.2e-09	36.9518
rs496654	C	A	0.517238	0.0302882	0.00403175	5.8e-14	56.4365
rs534417	G	A	0.875008	0.0391707	0.00607383	1.1e-10	41.5908
rs56322906	A	G	0.035155	-0.101934	0.0109515	1.3e-20	86.6345
rs56325564	A	G	0.482656	0.0227535	0.00406151	2.1e-08	31.3849
rs602633	G	T	0.782937	0.0573983	0.00487783	5.8e-32	138.467
rs633695	G	A	0.292334	0.0730669	0.00444717	1.2e-60	269.944
rs6471717	A	G	0.663076	-0.0295948	0.00427438	4.4e-12	47.9385
rs6547409	T	C	0.051259	-0.0808582	0.00924119	2.1e-18	76.5583
rs6602911	T	C	0.360074	0.0262676	0.00419748	3.9e-10	39.1619
rs672889	G	T	0.860074	0.0758525	0.00580072	4.5e-39	170.992
rs6882345	A	G	0.63285	0.0441725	0.00417626	3.8e-26	111.874
rs6938647	C	A	0.782332	-0.0478033	0.00494492	4.2e-22	93.4539
rs7139079	A	G	0.592509	-0.0292329	0.00411236	1.2e-12	50.5314
rs72997616	A	C	0.094062	-0.0527256	0.00693794	3e-14	57.754
rs740516	G	C	0.151132	-0.0313763	0.00565493	2.9e-08	30.7857
rs74747585	C	T	0.025172	-0.0737645	0.0132168	2.4e-08	31.1489
rs76116020	G	A	0.043763	-0.0570097	0.00986958	7.6e-09	33.3657
rs7750288	G	A	0.285016	0.025103	0.00445908	1.8e-08	31.6928
rs77960347	G	A	0.013234	0.272485	0.0176065	5e-54	239.519
rs79429216	A	G	0.012712	0.151678	0.0179494	2.9e-17	71.4077
rs870526	T	C	0.521425	-0.0320783	0.00403664	1.9e-15	63.1514
rs9295128	T	G	0.016832	-0.19728	0.0159431	3.6e-35	153.116
rs9304381	T	C	0.818428	0.0700213	0.0052323	7.7e-41	179.092
rs9616847	T	A	0.388308	0.0235066	0.00415553	1.5e-08	31.9983
Polyunsaturated fatty acid levels
rs1002687	A	G	0.644739	0.0966459	0.00418603	6.19e-118	533.043
rs10096633	T	C	0.123902	-0.0353479	0.00607439	5.9e-09	33.8627
rs1065853	T	G	0.080578	-0.169141	0.00739161	6.9e-116	523.624
rs115478735	T	A	0.183303	0.0377218	0.0051847	3.4e-13	52.9343
rs11789603	T	C	0.108847	0.0485333	0.00645014	5.3e-14	56.6163
rs12899324	T	C	0.267169	-0.0249388	0.00453908	3.9e-08	30.1867
rs13108218	G	A	0.615408	-0.03457	0.00415007	8.1e-17	69.3886
rs141469619	G	A	0.010139	0.129333	0.0211726	1e-09	37.3139
rs142158911	A	G	0.116703	-0.0918337	0.00627871	1.9e-48	213.926
rs1800961	T	C	0.030194	-0.0725012	0.0117086	5.9e-10	38.3425
rs1883711	C	G	0.031197	0.092425	0.0117789	4.3e-15	61.57
rs2126259	C	T	0.899179	0.0848201	0.00666008	3.7e-37	162.195
rs2326077	T	C	0.663245	-0.0289922	0.00424779	8.8e-12	46.5839
rs261290	C	T	0.654648	-0.11189	0.00422379	1.3e-154	701.743
rs2740488	C	A	0.265318	-0.0487388	0.00455112	9.2e-27	114.687
rs34955778	C	T	0.419962	-0.0298264	0.00406597	2.2e-13	53.8113
rs3770586	T	C	0.48398	-0.0239799	0.0040256	2.6e-09	35.4841
rs3822855	T	G	0.400782	0.024354	0.00408866	2.6e-09	35.4796
rs4299376	T	G	0.676282	-0.0316651	0.00429201	1.6e-13	54.4302
rs4860948	A	T	0.244351	0.0339763	0.00467825	3.8e-13	52.7455
rs534417	G	A	0.875008	0.0388809	0.00603954	1.2e-10	41.4443
rs553427	T	C	0.517036	0.0294629	0.00400838	2e-13	54.0273
rs56322906	A	G	0.035155	-0.104409	0.0108919	9.2e-22	91.8901
rs56325564	A	G	0.482656	0.0244343	0.00403952	1.5e-09	36.5881
rs59774409	T	C	0.083061	0.0449922	0.0072382	5.1e-10	38.6379
rs633695	G	A	0.292334	0.0845004	0.004422	2.1e-81	365.157
rs6547409	T	C	0.051259	-0.0840141	0.00918864	6.1e-20	83.5992
rs660240	C	T	0.784707	0.0590181	0.00487757	1.1e-33	146.408
rs6602911	T	C	0.360074	0.0282535	0.00417476	1.3e-11	45.8017
rs672889	G	T	0.860074	0.0741478	0.00576774	8e-38	165.267
rs6882345	A	G	0.63285	0.0447124	0.0041533	5e-27	115.896
rs6938647	C	A	0.782332	-0.0467505	0.00491708	1.9e-21	90.3978
rs72997616	A	C	0.094062	-0.0661452	0.00689755	8.8e-22	91.9617
rs76116020	G	A	0.043763	-0.0591283	0.00981616	1.7e-09	36.2834
rs77960347	G	A	0.013234	0.273167	0.0175111	7.3e-55	243.349
rs7970695	A	G	0.620564	-0.031489	0.00413849	2.8e-14	57.894
rs870526	T	C	0.521425	-0.0326952	0.00401369	3.8e-16	66.356
rs9295128	T	G	0.016832	-0.203827	0.0158533	7.8e-38	165.304
rs9304381	T	C	0.818428	0.0733601	0.00520395	4e-45	198.726
rs9616847	T	A	0.388308	0.0227377	0.00413329	3.8e-08	30.2623
Monounsaturated fatty acid levels
rs1002687	A	G	0.644739	0.0914582	0.0042485	8.71e-103	463.419
rs10455872	G	A	0.078987	-0.148375	0.0075343	2.5e-86	387.825
rs11429307	GT	G	0.191495	0.0431169	0.00518478	9.1e-17	69.1567
rs116843064	A	G	0.01986	-0.162005	0.0145897	1.2e-28	123.3
rs117188729	A	T	0.03129	-0.0674619	0.011854	1.3e-08	32.3882
rs117733303	G	A	0.018512	-0.257737	0.0150735	1.5e-65	292.365
rs11895352	T	C	0.475391	-0.0260019	0.00408008	1.9e-10	40.6137
rs11940694	G	A	0.605096	0.0252725	0.00418963	1.6e-09	36.3869
rs12208357	T	C	0.069994	0.052959	0.00799355	3.5e-11	43.8935
rs12212146	C	T	0.07432	0.0486004	0.0079579	1e-09	37.2978
rs13108218	G	A	0.615408	-0.0379084	0.00421058	2.2e-19	81.0564
rs141469619	G	A	0.010139	0.245646	0.0214883	2.9e-30	130.682
rs142385484	T	C	0.147429	-0.0354607	0.00580741	1e-09	37.2846
rs1471251	T	A	0.397122	0.0300907	0.00417393	5.6e-13	51.9726
rs149615216	T	C	0.010798	0.165886	0.0197482	4.5e-17	70.561
rs1540037	G	A	0.778329	0.0334693	0.00501538	2.5e-11	44.5334
rs157592	C	A	0.185273	0.0533722	0.00536756	2.7e-23	98.8727
rs182611493	G	A	0.012519	-0.147423	0.0195931	5.3e-14	56.614
rs1993453	G	A	0.663073	-0.02592	0.00430541	1.7e-09	36.2444
rs2000999	A	G	0.188603	0.0298539	0.00519643	9.2e-09	33.0059
rs2035816	G	A	0.084302	-0.0412481	0.00733618	1.9e-08	31.6132
rs2070971	T	G	0.137117	0.0323992	0.00593066	4.7e-08	29.8444
rs261290	C	T	0.654648	-0.0732738	0.0042887	1.9e-65	291.908
rs2740488	C	A	0.265318	-0.0279599	0.00461953	1.4e-09	36.6333
rs3198697	T	C	0.406701	-0.0266243	0.00414239	1.3e-10	41.3099
rs328	G	C	0.100282	-0.144553	0.00674923	9.2e-102	458.718
rs4564803	T	G	0.22818	-0.0716528	0.00483413	1.1e-49	219.7
rs4704834	G	A	0.644043	0.0435104	0.00424371	1.1e-24	105.122
rs4846914	A	G	0.605403	-0.0305214	0.00416166	2.2e-13	53.7868
rs4963506	A	G	0.19572	0.0283401	0.00513448	3.4e-08	30.4656
rs534417	G	A	0.875008	0.0388228	0.00612967	2.4e-10	40.1143
rs602633	G	T	0.782937	0.0269222	0.00492268	4.5e-08	29.9101
rs60960031	A	G	0.40287	-0.0261665	0.00415102	2.9e-10	39.7358
rs632057	G	T	0.627772	-0.0313916	0.00420479	8.3e-14	55.7363
rs633695	G	A	0.292334	0.0561391	0.00448995	7.2e-36	156.332
rs67981690	G	A	0.129099	0.0352695	0.0060985	7.3e-09	33.4466
rs6938550	A	G	0.914146	-0.0416299	0.00725594	9.6e-09	32.9172
rs7140110	C	T	0.299398	0.0308525	0.00444456	3.9e-12	48.1863
rs72555385	G	A	0.049314	0.0608942	0.00944248	1.1e-10	41.5891
rs739320	C	T	0.606658	-0.0278563	0.00425974	6.2e-11	42.7642
rs7679	C	T	0.186416	0.0367199	0.00523526	2.3e-12	49.1956
rs77697917	T	C	0.02872	0.0671205	0.0121727	3.5e-08	30.4044
rs7973253	G	A	0.367262	0.0262014	0.00422845	5.8e-10	38.3961
COPD
rs1095705	T	A	0.476715	-0.0594884	0.0107738	3.35985e-08	30.4878
rs12501071	T	C	0.518755	-0.0599897	0.0107471	2.37859e-08	31.1581
rs13270042	G	A	0.108197	0.0957491	0.0169441	1.59614e-08	31.9325
rs141669463	T	C	0.0302738	-0.182227	0.0326905	2.48519e-08	31.0729
rs16969968	A	G	0.330349	0.203335	0.0111774	6.01589e-74	330.935
rs28406364	T	C	0.42894	0.0611286	0.010835	1.68287e-08	31.8296
rs2855655	C	T	0.658388	0.0626758	0.0113584	3.42902e-08	30.4485
rs28929474	T	C	0.0197907	0.331723	0.0357199	1.59001e-20	86.2444
rs56223946	T	C	0.0999858	-0.116542	0.0184728	2.8119e-10	39.8015
rs6011779	T	C	0.755669	-0.094956	0.0123147	1.25055e-14	59.4562
rs60249782	A	G	0.376841	0.0606246	0.0110894	4.57952e-08	29.887
rs60892124	T	C	0.0998195	-0.102612	0.0184242	2.5557e-08	31.0184
rs6874581	G	C	0.445998	0.0612842	0.0107662	1.25366e-08	32.402
rs708461	C	G	0.205551	0.0785043	0.0130848	1.97711e-09	35.9959
rs7671167	T	C	0.504635	0.0603276	0.0107322	1.89675e-08	31.5976
rs7676321	A	G	0.716697	0.0663966	0.0119985	3.13437e-08	30.6223
rs7783505	G	C	0.372162	-0.062488	0.0112022	2.43041e-08	31.1162
rs8089390	T	C	0.276642	-0.0710206	0.0120533	3.81013e-09	34.7182
rs9271399	T	C	0.507967	0.0677562	0.0107561	2.98896e-10	39.6815
SNP,single nucleotide polymorphism; EAF, effect allele frequency; Beta, beta of the SNP; SE, standard error of the SNP; P, p-value of the SNP; F, F-statistic; COPD, chronic obstructive pulmonary disease.
